# Supplementary material for: Estimating the Optimum Coverage and Quality of Amplicon Sequencing With Taylor’s Power Law Extensions
Source: Front Bioeng Biotechnol. 2020 May 15;8:372. doi: 10.3389/fbioe.2020.00372 (PMC7242763; doi:10.3389/fbioe.2020.00372)
Supplement: Supplementary file 3 [file Data_Sheet_2.ZIP]

Archive with 19 entries (14 files):
- Optimum Sequencing Reads-OSI-Code/
- Optimum Sequencing Reads-OSI-Code/.DS_Store
- __MACOSX/
- __MACOSX/Optimum Sequencing Reads-OSI-Code/
- __MACOSX/Optimum Sequencing Reads-OSI-Code/._.DS_Store
- Optimum Sequencing Reads-OSI-Code/Help-file.docx
- __MACOSX/Optimum Sequencing Reads-OSI-Code/._Help-file.docx
- Optimum Sequencing Reads-OSI-Code/Help-file.pdf
- __MACOSX/Optimum Sequencing Reads-OSI-Code/._Help-file.pdf
- Optimum Sequencing Reads-OSI-Code/Input/
- Optimum Sequencing Reads-OSI-Code/Input/otu-401.txt
- Optimum Sequencing Reads-OSI-Code/MinReads.r
- Optimum Sequencing Reads-OSI-Code/Output/
- Optimum Sequencing Reads-OSI-Code/Output/MinimumReads.txt
- Optimum Sequencing Reads-OSI-Code/Output/Precision.txt
- Optimum Sequencing Reads-OSI-Code/Output/TPL-parameters.txt
- Optimum Sequencing Reads-OSI-Code/PowerLaw.r
- __MACOSX/Optimum Sequencing Reads-OSI-Code/._PowerLaw.r
- Optimum Sequencing Reads-OSI-Code/Precision.r
