# Supplementary material for: Estimating the Optimum Coverage and Quality of Amplicon Sequencing With Taylor’s Power Law Extensions
Source: Front Bioeng Biotechnol. 2020 May 15;8:372. doi: 10.3389/fbioe.2020.00372 (PMC7242763; doi:10.3389/fbioe.2020.00372)
Supplement: Supplementary file 3 [file Data_Sheet_2.ZIP › Optimum Sequencing Reads-OSI-Code/Input/otu-401.txt]

Sample.ID	L..iners	L..crispatus	Atopobium	L..gasseri	Prevotella	Parvimonas	Sneathia	L..jensenii	Gardnerella	Peptoniphilus	Anaerococcus	Streptococcus	Corynebacterium	Ruminococcaceae.3	Mobiluncus	Aerococcus	Finegoldia	L.otu5	Megasphaera	L.reuteri	Bifidobacterium	L.otu4	Gemella	Ruminococcaceae.5	Peptostreptococcus	Lachnospiraceae.10	Lactobacillales.2	Staphylococcus	Lachnospiraceae.11	Moryella	Veillonella	Coriobacteriaceae.3	Escherichia.Shigella	Dialister	Shuttleworthia	Peptococcus	Ruminococcaceae.2	Allisonella	Lachnospiraceae.2	Porphyromonas	Proteobacteria.3	Ureaplasma	Campylobacter	Olsenella	Enterobacter	Solobacterium	Faecalibacterium	Blautia	Incertae_Sedis_XI.1
401_010706	2125.1088	0	0	0.9792	0	0	0	292.0464	0	0	0	0	0.9792	0	0	0	0	24.9696	0	0	0	0	0	0	0	0	0	0.9792	0	0	0	0	0	0	0	0	0	0	0	0	0	1.9584	0	0	0	0	0	0	0
401_011106	1482.0095	4.9151	0	0	22.0111	0	0	313.9253	1.0685	14.1042	4.9151	0	11.9672	0	0	17.9508	32.9098	85.0526	0	0	0	1.9233	0	0	0	0	32.9098	1.9233	1.0685	0	7.0521	0	0	1.0685	0	0	0	0	8.9754	0	0	0	0	0	0	0	0	8.9754	0
401_011406	2269.08	0	0	0	0	0	0	291.87	0	0	0	1.08	2.97	0	0	1.08	0	59.94	1.08	0	0	1.89	0	0	0	0	65.07	0	0	0	1.08	0	0	0	0	0	0	0	0	0	0	0	0	0	0	0	0	0	0
401_011806	1863.897	0.966	1.932	0	0.966	0	0	426.006	0	6.0375	0	0	0.966	0	0	0.966	2.898	45.885	0	0	0	4.1055	0	0	0	0	51.9225	0.966	0	0	0	0	0	0	0	0	0	0	0	0	0	0.966	0	0	0	0	0	0	0
401_012106	2023.9912	1.0208	0	0	0	0	0	377.9512	0	1.0208	1.0208	0	2.0416	0	0	0	0	72.9872	0	0	0	1.0208	0	0	0	0	55.8888	1.0208	0	0	0	0	0	0	0	0	0	0	0	0	0	0	0	0	0	0	0	0	0
401_012506	1551.03	0	0	0	0	0	0	453.9028	0	0	1.066	0	4.0508	0	0	2.9848	1.066	57.9904	0	0	0	4.0508	0	0	0	0	52.0208	1.066	0	0	0	0	0	0	0	0	0	0	0	0	0	0	0	0	0	0	0	0	0
401_012806	2348.0772	0	0	0	0	0	0	143.0004	0	0	0	1.0632	0	0	0	1.0632	6.9108	69.108	0	0	0	1.0632	0	0	0	0	83.9928	3.987	0	0	0	0	0	0	0	0	0	0	0	0	0	0	0	0	0	0	0	0	0
401_020106	1839.006	0	0	0.936	0	0	0	450.918	0	0	0	0	0	0	0	0	0	43.992	0	0	0	0	0	0	0	0	0	0	0	0	0	2.106	0	0	0	0	0	0	0	0	0	0	0	0	0	0	0	0	0
401_020406	2769.9992	0.8718	0	0	0	0	0	83.1116	0.8718	0	0	0	2.0342	0	0	2.906	8.1368	29.9318	0	0	0	0	0	0	0	0	0	0	0	0	0.8718	0	0	0	0	0	0	0	0	0	0	2.0342	0	0	0	0	0	0	0
401_020806	2160.0817	0	1.0724	1.0724	36.9978	1.0724	0	282.0412	0	6.9706	5.0939	5.0939	0	0	0	10.9921	15.0136	69.9741	0	0	0	1.0724	0	0	0	0	71.0465	1.0724	0	0	5.0939	0	0	1.0724	0	0	0	0	0	0	0	1.0724	1.0724	0	0	0	0	0	0
401_021106	1492.9434	4.0032	0	0	1.0008	0	0	871.947	0	0	0	0	0	0	0	2.0016	1.0008	50.04	0	0	0	5.004	0	0	0	0	56.0448	0	0	0	0	0	0	0	0	0	0	0	1.0008	0	0	0	0	0	0	0	0	0	0
401_021506	1263.032	3.0192	0	0	0	0	0	1136.9804	1.0064	1.0064	1.0064	1.0064	3.0192	0	0	1.0064	8.0512	46.0428	0	0	0	4.0256	0	0	0	0	40.0044	0	0	0	0	0	1.0064	0	0	0	0	0	0	0	0	0	0	0	0	0	0	0	0
401_021806	1639.8978	1.9088	0	0	0	0	0	712.9368	0	0	0	0	0	0	0	3.1018	0	21.9512	0	0	0	0.9544	0	0	0	0	0	0	0	0	0	0	0	0	0	0	0	0	0	0	0	0	0	0	0	0	0	0	0
401_022206	19.0773	0	0.9306	751.9248	5.1183	0.9306	0.9306	33.0363	1.8612	4.1877	8.8407	100.9701	17.2161	0	0	2.7918	6.9795	1.8612	0	0	214.9686	0.9306	972.9423	0	0	0	0	58.1625	0	0	0	0	1881.2079	5.1183	0	0	0	0	0	0	0	39.0852	0	0	475.0713	0.9306	0	0	0
401_022506	1349.9178	0	0	1.0248	0	0	0	923.0886	2.0496	0	0	138.0918	5.124	0	0	0	2.0496	47.9094	0	0	0	3.0744	1.0248	0	0	0	46.8846	0	0	1.0248	15.8844	0	0	0	0	0	0	0	0	0	0	0	0	0	0	0	0	0	0
401_030106	1608.0174	0	0	1.9602	0	0	0	471.9726	0	0	0	0	1.089	0	0	0	0	47.916	0	0	0	6.0984	0	0	0	0	35.937	0	0	0	0	0	0	0	0	0	0	0	1.9602	0	0	1.9602	0	0	0	0	0	0	0
401_030406	1365.891	0	69.1062	0	374.9823	0	0	23.8857	22.0305	38.9592	29.9151	6.0294	25.0452	0	0	9.0441	87.8901	44.061	121.0518	0	0	2.0871	0	0	0	0.9276	44.061	3.9423	0	0	0.9276	6.957	5.1018	3.0147	0	0	0	0	0	0	0	0	0	0	0	0	0	0	0.9276
401_030806	749.9184	0.924	639.9624	0	97.944	0	0	2.9568	12.936	135.0888	19.0344	9.0552	0.924	0	0	4.9896	21.9912	14.0448	14.9688	0	0	0	0	0	0	0.924	0	0	0	0	33.0792	0.924	0	24.024	0	14.9688	0	0	0	0	0	0	0	0	0	4.9896	0	0	34.9272
401_031106	488.9833	0	1423.1083	0	229.9193	0	0	0.9964	17.9352	6.9748	10.9604	1.9928	4.982	0	0	218.9589	7.9712	10.9604	21.9208	0	0	0	0	0	0	0	8.9676	0	0	0	0	26.9028	0	3.9856	0	0	0	0	0	0	0	0	0	0	0	0	0	0	0.9964
401_031506	0.9318	0	2427.9602	0	369.9246	0	0	0	32.9236	0.9318	0	0	0.9318	0	0	180.148	0.9318	0	7.1438	0	0	0	0	0	0	0	1.8636	0	0	0	0	72.991	0	4.0378	0	0	0	4.0378	0	0	0	0	0	0	0	0	0	0	0
401_031806	93.9939	0	2038.1361	0	227.9277	0.9009	47.1471	0	145.0449	0.9009	0	5.1051	2.1021	0	0	284.0838	0	0	96.9969	0	0	0	0	0.9009	0.9009	0	0	0.9009	0	0	0	35.1351	0	6.9069	0	0	0	9.009	0	0	0.9009	0	0	0	0	0	0	0	0
401_032206	324.8896	0.9472	1569.0368	0	308.0768	0	7.104	0	31.968	0.9472	0.9472	0	0	0	0	55.8848	0	13.024	4.9728	0	0	0	3.0784	0	0	0	8.9984	0	0	0	0	34.0992	0	1.8944	0	0	0	0.9472	0	0	0	0	0	0	0	0	0	0	0
401_032506	683.0329	0	1672.0788	0	256.9915	0.8913	57.0432	0	60.9055	0	0	0	0	0	0	63.8765	0.8913	27.9274	40.1085	0	0	0	8.913	0	0	0	18.1231	0	0	0	0	71.8982	0	0.8913	0	0	0	5.942	0	0	0	0	0	0	0	0	0	0	0
401_040106	513.9728	3.0316	736.912	0	725.9516	6.0632	30.0828	0	20.0552	9.0948	10.0276	3.9644	4.8972	0	0	7.9288	40.1104	42.9088	125.928	0	0	0	0	0	4.8972	0	7.9288	0.9328	0	0	0	20.988	0	6.996	0	0	0	0.9328	0	0	0	0	0.9328	0	0	0	0	0	0
401_040506	988.936	1.028	1053.957	0	258.028	101.001	2.056	0	6.939	23.901	3.084	5.911	0	0	0	8.995	2.056	33.924	0	0	0	0	2.056	0	26.985	0	39.064	0	0	0	1.028	5.911	0	0	0	0	0	2.056	0	0	0	0	0	0	0	0	0	0	1.028
401_040806	412.9775	0	1679.07	0	186.9675	32.98	10.9125	0	16.005	0.97	0	0	0	0	0	15.035	0	10.9125	2.91	0	0	0	9.9425	0	0	0	16.005	0	0	0	0	24.9775	0	1.94	0	0	0	0	0	0	0	0.97	0	0	0	0.97	0	0	0
401_041206	1652.886	1.074	755.022	0	162.9795	0	16.9155	0	6.981	0	0	0	0	0	0	30.072	0	16.9155	22.017	0	0	0	0	0	0	0	1.074	0	0	0	0	11.0085	0	2.9535	0	0	0	1.074	0	0	0	1.074	0	0	0	0	0	0	0
401_041506	415.0845	0	1198.8837	0	409.1013	0	16.9524	0	15.9552	0.9972	0.9972	0.9972	5.9832	0	0	46.1205	2.9916	12.9636	153.0702	0	0	0	0	0	0	0	13.9608	9.972	0	0	0	144.0954	0	19.944	0	0	0	13.9608	0	0	0	0	0	0	0	0	0	0	0
401_042206	988.083	0	938.9506	0	145.0058	1.9566	8.9134	0	6.0872	0	0	0	0	0	0	40.0016	1.087	6.9568	13.9136	0	0	0	5.0002	0	0	0	0	0	0	0	0	6.0872	0	1.087	0	0	0	3.9132	0	0	0	0	0	0	0	0	0	0	0
401_042606	1219.0893	3.0589	780.0195	0	20.9417	4.0001	21.8829	0	37.8833	0.9412	0	0	5.8825	0.9412	0	92.9435	0	79.0608	11.0591	0	0	0	8.0002	0	0	0	27.0595	5.8825	0	0	0	21.8829	0	3.0589	0	0	0	0	0	0	0	0	0	0	0	0	0	0	0
[truncated: 281 more columns]
