# Supplementary material for: Estimating the Optimum Coverage and Quality of Amplicon Sequencing With Taylor’s Power Law Extensions
Source: Front Bioeng Biotechnol. 2020 May 15;8:372. doi: 10.3389/fbioe.2020.00372 (PMC7242763; doi:10.3389/fbioe.2020.00372)
Supplement: Supplementary file 3 [file Data_Sheet_2.ZIP › Optimum Sequencing Reads-OSI-Code/MinReads.r]

args=commandArgs(T)
out="Output"
dir.create(out)

b=as.numeric(args[1])
lna=as.numeric(args[2])
if((is.na(args[3]))&(is.na(args[4]))){
	Ds=c(0.01,0.05,seq(0.1,0.5,0.05))
	ms=c(1,5,seq(10,100,10))
}else{
	Ds=as.numeric(args[3])
	ms=as.numeric(args[4])
}
	
pre=matrix(0,length(ms),length(Ds))	
for(x in 1:length(Ds)){
	for(y in 1:length(ms)){
		n=4*exp(lna)*ms[y]^(b-2)/(Ds[x]^2)
		pre[y,x]=round(n,0)
	}
}
colnames(pre)=Ds
MeanReads=ms
pre=cbind(MeanReads,pre)
write.table(pre,paste(out,"/","MinimumReads.txt",sep=""),quote=F,sep="\t",col.names=T,row.names=F)
