# Supplementary material for: Estimating the Optimum Coverage and Quality of Amplicon Sequencing With Taylor’s Power Law Extensions
Source: Front Bioeng Biotechnol. 2020 May 15;8:372. doi: 10.3389/fbioe.2020.00372 (PMC7242763; doi:10.3389/fbioe.2020.00372)
Supplement: Supplementary file 3 [file Data_Sheet_2.ZIP › Optimum Sequencing Reads-OSI-Code/Output/MinimumReads.txt]

MeanReads	0.01	0.05	0.1	0.15	0.2	0.25	0.3	0.35	0.4	0.45	0.5
1	2651496	106060	26515	11784	6629	4242	2946	2164	1657	1309	1061
5	2164815	86593	21648	9621	5412	3464	2405	1767	1353	1069	866
10	1983769	79351	19838	8817	4959	3174	2204	1619	1240	980	794
20	1817863	72715	18179	8079	4545	2909	2020	1484	1136	898	727
30	1727324	69093	17273	7677	4318	2764	1919	1410	1080	853	691
40	1665833	66633	16658	7404	4165	2665	1851	1360	1041	823	666
50	1619649	64786	16196	7198	4049	2591	1800	1322	1012	800	648
60	1582865	63315	15829	7035	3957	2533	1759	1292	989	782	633
70	1552418	62097	15524	6900	3881	2484	1725	1267	970	767	621
80	1526517	61061	15265	6785	3816	2442	1696	1246	954	754	611
90	1504030	60161	15040	6685	3760	2406	1671	1228	940	743	602
100	1484195	59368	14842	6596	3710	2375	1649	1212	928	733	594
