# Supplementary material for: Estimating the Optimum Coverage and Quality of Amplicon Sequencing With Taylor’s Power Law Extensions
Source: Front Bioeng Biotechnol. 2020 May 15;8:372. doi: 10.3389/fbioe.2020.00372 (PMC7242763; doi:10.3389/fbioe.2020.00372)
Supplement: Supplementary file 3 [file Data_Sheet_2.ZIP › Optimum Sequencing Reads-OSI-Code/Output/Precision.txt]

M	N	D	P
28	2563	0.261	0.739
