# Supplementary material for: Estimating the Optimum Coverage and Quality of Amplicon Sequencing With Taylor’s Power Law Extensions
Source: Front Bioeng Biotechnol. 2020 May 15;8:372. doi: 10.3389/fbioe.2020.00372 (PMC7242763; doi:10.3389/fbioe.2020.00372)
Supplement: Supplementary file 3 [file Data_Sheet_2.ZIP › Optimum Sequencing Reads-OSI-Code/Output/TPL-parameters.txt]

ID	b	lna	cacd	r	p	n
otu-401.txt	1.87408901732886	4.19406992219235	0.00824442302735904	0.652632531901327	9.27972689583889e-05	30
