# Supplementary material for: Estimating the Optimum Coverage and Quality of Amplicon Sequencing With Taylor’s Power Law Extensions
Source: Front Bioeng Biotechnol. 2020 May 15;8:372. doi: 10.3389/fbioe.2020.00372 (PMC7242763; doi:10.3389/fbioe.2020.00372)
Supplement: Supplementary file 3 [file Data_Sheet_2.ZIP › Optimum Sequencing Reads-OSI-Code/PowerLaw.r]

#Usage:Rscript PowerLaw.r

#Power law function
#update 2016-11-03
Power.law<-function(data,Type){
        #get the name of samples
        ID<-as.vector(data[,1])
        da<-data[,2:ncol(data)]
        cs<-apply(da,2,sum)
        da<-da[cs>0]
        #type I community level
        if(Type==1){
                Means=apply(da,1,function(x){mean(x)})
                Vars=apply(da,1,function(x){sum((x-mean(x))^2)/length(x)})
                Res=cbind(Means,Vars)
        }
        #type III mixed species level
        if(Type==3){
                Means=apply(da,2,function(x){mean(x)})
                Vars=apply(da,2,function(x){sum((x-mean(x))^2)/length(x)})
                Res=cbind(Means,Vars)
        }

        Res=Res[Res[,2]!=0,]
        Res=Res[Res[,1]!=0,]
        x<-log(Res[,1])
        y<-log(Res[,2])

        fit<-lm(y~x)
        sf<-summary(fit)
        b<-sf$coefficients[2]
        SE.b<-sf$coefficients[4]
        lna<-sf$coefficients[1]
        SE.a<-sf$coefficients[3]
        r<-sqrt(sf$r.squared)
        fs<-sf$fstatistic
        p<-1-pf(fs[1],fs[2],fs[3])
        n<-(sf$df[2])+2
        cacd<-exp(lna/(1-b))
        res<-cbind(b,lna,cacd,r,p,n)

        return(res)
}


###################################################################
#Main program
input="Input"
files=list.files(input)
out="Output"
dir.create(out)

Res1=numeric()
for(r in files){
	dam<-read.table(paste(input,"/",r,sep=""),header=T,sep="\t")	
	dax=dam[,2:ncol(dam)]
	cs=apply(dax,2,sum)
	dat=dax[cs>0]
	plm1<-Power.law(dam,1)
	Res1=rbind(Res1,c(r,plm1))
}

write.table(Res1,paste(out,"/","TPL-parameters.txt",sep=""),quote=F,sep="\t",col.names=c("ID","b","lna","cacd","r","p","n"),row.names=F)
