# Supplementary material for: Estimating the Optimum Coverage and Quality of Amplicon Sequencing With Taylor’s Power Law Extensions
Source: Front Bioeng Biotechnol. 2020 May 15;8:372. doi: 10.3389/fbioe.2020.00372 (PMC7242763; doi:10.3389/fbioe.2020.00372)
Supplement: Supplementary file 3 [file Data_Sheet_2.ZIP › Optimum Sequencing Reads-OSI-Code/Precision.r]

args=commandArgs(T)
out="Output"
dir.create(out)

Obs=numeric()
b=as.numeric(args[1])
lna=as.numeric(args[2])
m=as.numeric(args[3])
n=as.numeric(args[4])
D=sqrt(4*exp(lna)*m^(b-2)/n)
D=round(D,3)
P=1-D
obs=cbind(m,n,D,P)
Obs=rbind(Obs,obs)
	
write.table(Obs,paste(out,"/","Precision.txt",sep=""),quote=F,sep="\t",col.names=c("M","N","D","P"),row.names=F)
